# Supplementary material for: X-Ray Solution Scattering of Squid Heavy Meromyosin: Strengthening the Evidence for an Ancient Compact off State
Source: PLoS One. 2013 Dec 17;8(12):e81994. doi: 10.1371/journal.pone.0081994 (PMC3866118; doi:10.1371/journal.pone.0081994)
Supplement: Data S1 — Small angle x-ray solution scattering profile for squid heavy meromyosin+Ca2++AMP.PNP. The profile is plain text in three-column format (q, I, err). (DAT) [file pone.0081994.s001.dat]

### DATA:

       Q             I                   Error
    159
   8.65316836E-03  3.31611272E+01  3.95489340E-01
   9.23004483E-03  3.07196132E+01  3.58764723E-01
   9.80692102E-03  2.97154849E+01  5.07752857E-01
   1.03837969E-02  2.85923992E+01  4.82040301E-01
   1.09606725E-02  2.80060592E+01  3.37549466E-01
   1.15375478E-02  2.66406131E+01  2.95147262E-01
   1.21144227E-02  2.66562901E+01  3.88643406E-01
   1.26912972E-02  2.56686376E+01  3.26687102E-01
   1.32681714E-02  2.45709081E+01  2.14039860E-01
   1.38450452E-02  2.40379061E+01  3.58523712E-01
   1.44219186E-02  2.35878255E+01  2.64254917E-01
   1.49987915E-02  2.21639242E+01  2.88327439E-01
   1.55756640E-02  2.21025790E+01  2.47130444E-01
   1.61525360E-02  2.07395477E+01  3.09439721E-01
   1.67294075E-02  2.04467083E+01  2.70446566E-01
   1.73062786E-02  1.96793415E+01  2.09609468E-01
   1.78831491E-02  1.88764885E+01  1.89286961E-01
   1.84600191E-02  1.79716145E+01  2.22788329E-01
   1.90368885E-02  1.71145705E+01  2.24751326E-01
   1.96137574E-02  1.69754519E+01  1.85757818E-01
   2.01906257E-02  1.64754956E+01  2.29039524E-01
   2.07674934E-02  1.57000983E+01  1.79133336E-01
   2.13443604E-02  1.52026052E+01  1.92457490E-01
   2.19212268E-02  1.50356193E+01  1.70870677E-01
   2.24980926E-02  1.40340824E+01  1.91955715E-01
   2.30749577E-02  1.36240410E+01  1.74797246E-01
   2.36518221E-02  1.30391276E+01  1.83111613E-01
   2.42286858E-02  1.27325693E+01  1.38083257E-01
   2.48055488E-02  1.24774098E+01  1.70073817E-01
   2.53824110E-02  1.16540961E+01  1.77159662E-01
   2.59592725E-02  1.15885557E+01  1.63921903E-01
   2.65361332E-02  1.09894589E+01  1.52061093E-01
   2.71129931E-02  1.06107255E+01  1.35225719E-01
   2.76898522E-02  1.02193900E+01  1.55113646E-01
   2.82667105E-02  1.00317112E+01  1.43099960E-01
   2.88435679E-02  9.53371124E+00  1.27943448E-01
   2.94204245E-02  9.18277669E+00  9.94103103E-02
   2.99972802E-02  8.88826035E+00  1.28027783E-01
   3.05741350E-02  8.56139599E+00  1.18369375E-01
   3.11509889E-02  8.37963588E+00  9.78561512E-02
   3.17278418E-02  8.16631881E+00  9.70152992E-02
   3.23046938E-02  7.90803646E+00  1.10945033E-01
   3.28815449E-02  7.64308454E+00  1.01576929E-01
   3.34583949E-02  7.31594199E+00  1.13623325E-01
   3.40352440E-02  7.11487273E+00  8.94459793E-02
   3.46120920E-02  6.91971717E+00  1.06321211E-01
   3.51889391E-02  6.74117707E+00  9.65878525E-02
   3.57657850E-02  6.35811770E+00  1.14234937E-01
   3.63426299E-02  6.34333094E+00  1.16682455E-01
   3.69194737E-02  6.23529541E+00  1.15281421E-01
   3.74963164E-02  6.06958186E+00  1.09742353E-01
   3.80731580E-02  6.00889762E+00  1.04816285E-01
   3.86499985E-02  5.77242341E+00  1.08230811E-01
   3.92268377E-02  5.57630677E+00  1.06586172E-01
   3.98036759E-02  5.42366008E+00  1.06161826E-01
   4.03805128E-02  5.23218320E+00  9.69118247E-02
   4.09573485E-02  5.19945044E+00  9.82493934E-02
   4.15341830E-02  5.21698300E+00  9.00190504E-02
   4.21110163E-02  4.86470750E+00  8.90837438E-02
   4.26878483E-02  5.04653921E+00  9.50969447E-02
   4.32646790E-02  4.71703060E+00  8.77509506E-02
   4.38415085E-02  4.75477377E+00  8.93580660E-02
   4.44183366E-02  4.55500193E+00  8.48964860E-02
   4.49951634E-02  4.38985607E+00  8.05682418E-02
   4.55719889E-02  4.29431262E+00  8.30387411E-02
   4.61488130E-02  4.19642529E+00  8.57836832E-02
   4.67256357E-02  4.19746079E+00  8.65315652E-02
   4.73024570E-02  4.19565392E+00  7.94808778E-02
   4.78792770E-02  4.06899072E+00  7.83554127E-02
   4.84560954E-02  3.91918592E+00  7.80098821E-02
   4.90329125E-02  3.86491413E+00  7.81412425E-02
   4.96097281E-02  3.75372947E+00  8.17202409E-02
   5.01865422E-02  3.74861383E+00  7.40156357E-02
   5.07633548E-02  3.63332928E+00  8.06246198E-02
   5.13401658E-02  3.67879717E+00  6.63728228E-02
   5.19169754E-02  3.65486935E+00  8.38274741E-02
   5.24937834E-02  3.53729623E+00  7.89192597E-02
   5.30705898E-02  3.40727632E+00  6.97646724E-02
   5.36473947E-02  3.34412736E+00  7.10471741E-02
   5.42241979E-02  3.35776912E+00  7.45884960E-02
   5.48009995E-02  3.28186486E+00  7.12834886E-02
   5.53777995E-02  3.24392645E+00  7.40867818E-02
   5.59545979E-02  3.15245189E+00  7.22268105E-02
   5.65313945E-02  3.04327404E+00  6.85361744E-02
   5.71081895E-02  3.02686243E+00  7.07566113E-02
   5.76849828E-02  2.94172068E+00  7.03444608E-02
   5.82617743E-02  2.96786745E+00  6.49119465E-02
   5.88385641E-02  2.87990410E+00  6.99913946E-02
   5.94153522E-02  2.84508205E+00  7.79451541E-02
   5.99921385E-02  2.76552556E+00  6.40624998E-02
   6.05689230E-02  2.69245092E+00  6.91149514E-02
   6.11457056E-02  2.72964413E+00  6.36996040E-02
   6.17224865E-02  2.78999552E+00  6.33730061E-02
   6.22992655E-02  2.61924427E+00  7.11585961E-02
   6.28760427E-02  2.53954401E+00  6.83951437E-02
   6.34528179E-02  2.38786640E+00  7.07914894E-02
   6.40295913E-02  2.39628487E+00  6.04689077E-02
   6.46063628E-02  2.39336796E+00  6.45049579E-02
   6.51831323E-02  2.30559131E+00  6.64682117E-02
   6.57598999E-02  2.31653753E+00  5.83741499E-02
   6.63366656E-02  2.29186672E+00  5.37971351E-02
   6.69134292E-02  2.22242802E+00  5.71764641E-02
   6.74901909E-02  2.15148192E+00  5.11089182E-02
   6.80669505E-02  2.17111057E+00  5.24892129E-02
   6.86437081E-02  2.10103674E+00  5.40433137E-02
   6.92204637E-02  1.97961839E+00  5.68160823E-02
   6.97972172E-02  2.02770799E+00  6.02129338E-02
   7.03739686E-02  1.97367030E+00  5.65290304E-02
   7.09507179E-02  1.94161790E+00  5.81660544E-02
   7.15274651E-02  1.94451065E+00  5.57091471E-02
   7.21042101E-02  1.94794167E+00  5.51265152E-02
   7.26809530E-02  1.77538484E+00  5.72908886E-02
   7.32576938E-02  1.77386189E+00  5.68558948E-02
   7.38344323E-02  1.76601964E+00  5.33926080E-02
   7.44111687E-02  1.79029077E+00  5.45276236E-02
   7.49879028E-02  1.71499394E+00  5.52047606E-02
   7.55646347E-02  1.64483358E+00  5.28224864E-02
   7.61413643E-02  1.63003609E+00  4.85108407E-02
   7.67180917E-02  1.54501168E+00  5.27859620E-02
   7.72948167E-02  1.55768784E+00  5.23984070E-02
   7.78715395E-02  1.53537053E+00  5.48739643E-02
   7.84482599E-02  1.52761600E+00  5.34582885E-02
   7.90249780E-02  1.47944660E+00  5.75368349E-02
   7.96016937E-02  1.44316746E+00  5.19227387E-02
   8.01784071E-02  1.29080907E+00  5.38650211E-02
   8.07551181E-02  1.34745348E+00  5.24574526E-02
   8.13318266E-02  1.32821361E+00  5.18217719E-02
   8.19085327E-02  1.27343653E+00  5.05564054E-02
   8.24852364E-02  1.26440065E+00  4.89983762E-02
   8.30619376E-02  1.27293029E+00  5.08629568E-02
   8.36386364E-02  1.24543966E+00  5.17265708E-02
   8.42153326E-02  1.19135014E+00  5.24821073E-02
   8.47920264E-02  1.15558174E+00  4.77740671E-02
   8.53687176E-02  1.15491283E+00  4.78882633E-02
   8.59454062E-02  1.02225831E+00  4.52637962E-02
   8.65220923E-02  1.07237347E+00  4.43167420E-02
   8.70987758E-02  1.14999637E+00  4.89829461E-02
   8.76754567E-02  1.11362159E+00  4.93749068E-02
   8.82521350E-02  9.87074888E-01  4.83431298E-02
   8.88288106E-02  1.01405751E+00  4.64435417E-02
   8.94054836E-02  9.62189349E-01  4.75123460E-02
   8.99821540E-02  9.64713406E-01  4.58512082E-02
   9.05588216E-02  8.84122961E-01  4.92325603E-02
   9.11354866E-02  9.17709341E-01  5.08230323E-02
   9.17121488E-02  9.34177679E-01  4.55283705E-02
   9.22888083E-02  9.76769753E-01  4.53156729E-02
   9.28654650E-02  9.24052931E-01  4.81180387E-02
   9.34421190E-02  8.78540392E-01  4.68790917E-02
   9.40187702E-02  8.31596598E-01  4.57420053E-02
   9.45954185E-02  8.37458338E-01  4.56336968E-02
   9.51720641E-02  7.57362613E-01  4.49642428E-02
   9.57487068E-02  7.28838376E-01  4.82779211E-02
   9.63253466E-02  7.92556941E-01  4.73185573E-02
   9.69019836E-02  7.88338649E-01  4.56829096E-02
   9.74786177E-02  6.64584624E-01  4.46550311E-02
   9.80552488E-02  6.99804204E-01  4.42638749E-02
   9.86318771E-02  7.01264680E-01  4.17533719E-02
   9.92085024E-02  6.85379030E-01  4.18988883E-02
   9.97851247E-02  6.76430061E-01  4.17786703E-02


### HEADER:

analysis {}
filename: Ca.dat
history {}
