# Supplementary material for: X-Ray Solution Scattering of Squid Heavy Meromyosin: Strengthening the Evidence for an Ancient Compact off State
Source: PLoS One. 2013 Dec 17;8(12):e81994. doi: 10.1371/journal.pone.0081994 (PMC3866118; doi:10.1371/journal.pone.0081994)
Supplement: Data S2 — Small angle x-ray solution scattering profile for squid heavy meromyosin+EGTA+AMP.PNP. The profile is plain text in three-column format (q, I, err). (DAT) [file pone.0081994.s002.dat]

### DATA:

       Q             I                   Error
    208
   1.03837969E-02  2.79243872E+01  2.22474842E-01
   1.09606725E-02  2.70177172E+01  2.48993684E-01
   1.15375478E-02  2.58655274E+01  2.50972615E-01
   1.21144227E-02  2.59212901E+01  1.76964003E-01
   1.26912972E-02  2.51522424E+01  1.87265556E-01
   1.32681714E-02  2.45035546E+01  1.73354685E-01
   1.38450452E-02  2.41458450E+01  2.34564467E-01
   1.44219186E-02  2.36414822E+01  1.72399642E-01
   1.49987915E-02  2.35045366E+01  2.20720858E-01
   1.55756640E-02  2.26313471E+01  1.82604743E-01
   1.61525360E-02  2.22857590E+01  1.41463192E-01
   1.67294075E-02  2.16595686E+01  2.18728528E-01
   1.73062786E-02  2.11208557E+01  1.48746374E-01
   1.78831491E-02  2.06032515E+01  2.22220031E-01
   1.84600191E-02  1.99422965E+01  1.49582746E-01
   1.90368885E-02  2.00810606E+01  1.92038032E-01
   1.96137574E-02  1.91158646E+01  1.75034979E-01
   2.01906257E-02  1.90287468E+01  1.91763237E-01
   2.07674934E-02  1.80049637E+01  1.66160351E-01
   2.13443604E-02  1.79310607E+01  1.65506569E-01
   2.19212268E-02  1.72968694E+01  1.45255397E-01
   2.24980926E-02  1.68688594E+01  1.63283670E-01
   2.30749577E-02  1.62507057E+01  1.45770176E-01
   2.36518221E-02  1.58491601E+01  1.46624552E-01
   2.42286858E-02  1.55835340E+01  1.32893810E-01
   2.48055488E-02  1.50484122E+01  1.31939067E-01
   2.53824110E-02  1.46547131E+01  1.46342141E-01
   2.59592725E-02  1.41726237E+01  1.11467134E-01
   2.65361332E-02  1.38805695E+01  1.27685102E-01
   2.71129931E-02  1.32733003E+01  1.22966320E-01
   2.76898522E-02  1.29753481E+01  1.19956637E-01
   2.82667105E-02  1.24397085E+01  1.00678826E-01
   2.88435679E-02  1.22832080E+01  1.13001195E-01
   2.94204245E-02  1.17881688E+01  1.24734180E-01
   2.99972802E-02  1.13133433E+01  1.11918558E-01
   3.05741350E-02  1.09060345E+01  9.81922577E-02
   3.11509889E-02  1.07161872E+01  8.62860078E-02
   3.17278418E-02  1.04267201E+01  9.73786244E-02
   3.23046938E-02  9.83498506E+00  1.08715309E-01
   3.28815449E-02  9.73572257E+00  8.25422573E-02
   3.34583949E-02  9.07442549E+00  1.07933203E-01
   3.40352440E-02  8.81401015E+00  7.88533033E-02
   3.46120920E-02  8.63653814E+00  7.57896610E-02
   3.51889391E-02  8.29608259E+00  9.27146939E-02
   3.57657850E-02  8.06970632E+00  8.64166018E-02
   3.63426299E-02  7.84919007E+00  9.18500358E-02
   3.69194737E-02  7.65416399E+00  8.10817119E-02
   3.74963164E-02  7.14111748E+00  8.85514946E-02
   3.80731580E-02  6.97077297E+00  8.81654788E-02
   3.86499985E-02  6.70414565E+00  7.73029809E-02
   3.92268377E-02  6.33473675E+00  7.59727281E-02
   3.98036759E-02  6.27496231E+00  8.03960350E-02
   4.03805128E-02  5.86925177E+00  6.69341984E-02
   4.09573485E-02  5.83089805E+00  7.37012360E-02
   4.15341830E-02  5.47485512E+00  7.11537634E-02
   4.21110163E-02  5.23877446E+00  6.16337993E-02
   4.26878483E-02  5.17070124E+00  6.98842609E-02
   4.32646790E-02  4.94820845E+00  6.91103598E-02
   4.38415085E-02  4.71937243E+00  5.62532313E-02
   4.44183366E-02  4.65457137E+00  6.69380035E-02
   4.49951634E-02  4.41698346E+00  6.74181460E-02
   4.55719889E-02  4.15686335E+00  6.43200223E-02
   4.61488130E-02  4.00969759E+00  6.21461437E-02
   4.67256357E-02  3.95109112E+00  6.34977326E-02
   4.73024570E-02  3.81388572E+00  6.32882741E-02
   4.78792770E-02  3.56844202E+00  6.02618543E-02
   4.84560954E-02  3.59704870E+00  6.59403141E-02
   4.90329125E-02  3.41576321E+00  5.42172077E-02
   4.96097281E-02  3.24167759E+00  5.61103003E-02
   5.01865422E-02  3.20199565E+00  5.91824011E-02
   5.07633548E-02  2.97556174E+00  5.43086756E-02
   5.13401658E-02  3.03100340E+00  4.41931337E-02
   5.19169754E-02  2.89787569E+00  5.88549189E-02
   5.24937834E-02  2.81113297E+00  5.15990150E-02
   5.30705898E-02  2.78544585E+00  5.73182032E-02
   5.36473947E-02  2.55061885E+00  5.32075757E-02
   5.42241979E-02  2.50106170E+00  4.61955080E-02
   5.48009995E-02  2.48330661E+00  5.14060358E-02
   5.53777995E-02  2.41089025E+00  5.07201810E-02
   5.59545979E-02  2.36117916E+00  4.82365441E-02
   5.65313945E-02  2.28985636E+00  5.56120207E-02
   5.71081895E-02  2.27134666E+00  4.44789202E-02
   5.76849828E-02  2.21335698E+00  5.25850910E-02
   5.82617743E-02  2.05599494E+00  4.26407946E-02
   5.88385641E-02  2.06617026E+00  5.00234709E-02
   5.94153522E-02  2.01518637E+00  4.79156574E-02
   5.99921385E-02  1.96057518E+00  5.34064384E-02
   6.05689230E-02  1.83876130E+00  4.62440546E-02
   6.11457056E-02  1.82088830E+00  4.33481819E-02
   6.17224865E-02  1.84264994E+00  4.30559375E-02
   6.22992655E-02  1.84063795E+00  5.07145426E-02
   6.28760427E-02  1.80844686E+00  4.61628123E-02
   6.34528179E-02  1.69354110E+00  4.62519125E-02
   6.40295913E-02  1.69806642E+00  4.22029530E-02
   6.46063628E-02  1.61765640E+00  4.48673579E-02
   6.51831323E-02  1.60439301E+00  4.71177270E-02
   6.57598999E-02  1.61020547E+00  4.43868022E-02
   6.63366656E-02  1.55871750E+00  3.87975644E-02
   6.69134292E-02  1.50612982E+00  3.85125699E-02
   6.74901909E-02  1.46875645E+00  3.84665830E-02
   6.80669505E-02  1.41652761E+00  4.01614519E-02
   6.86437081E-02  1.39942918E+00  4.34356515E-02
   6.92204637E-02  1.41019006E+00  4.05693374E-02
   6.97972172E-02  1.37641272E+00  4.00586339E-02
   7.03739686E-02  1.39769368E+00  4.14046355E-02
   7.09507179E-02  1.36537637E+00  4.28188291E-02
   7.15274651E-02  1.25046340E+00  4.21091511E-02
   7.21042101E-02  1.27493065E+00  4.28963777E-02
   7.26809530E-02  1.26527903E+00  4.30593372E-02
   7.32576938E-02  1.25505203E+00  4.10883300E-02
   7.38344323E-02  1.18248639E+00  4.17538611E-02
   7.44111687E-02  1.22838639E+00  4.21719468E-02
   7.49879028E-02  1.15229843E+00  4.18484495E-02
   7.55646347E-02  1.22464229E+00  4.04406983E-02
   7.61413643E-02  1.16873716E+00  3.93425287E-02
   7.67180917E-02  1.16692120E+00  4.20676931E-02
   7.72948167E-02  1.12265031E+00  3.86831170E-02
   7.78715395E-02  1.08037585E+00  4.42905471E-02
   7.84482599E-02  1.14650522E+00  3.77911216E-02
   7.90249780E-02  1.01778605E+00  3.88702448E-02
   7.96016937E-02  1.03556512E+00  3.88392199E-02
   8.01784071E-02  9.96917715E-01  3.61801808E-02
   8.07551181E-02  1.00953832E+00  3.95819903E-02
   8.13318266E-02  9.18431187E-01  3.62504081E-02
   8.19085327E-02  9.40292179E-01  3.89605953E-02
   8.24852364E-02  8.80353402E-01  4.16838790E-02
   8.30619376E-02  9.30252077E-01  3.87628419E-02
   8.36386364E-02  9.23799098E-01  3.84370605E-02
   8.42153326E-02  9.00464490E-01  3.63267692E-02
   8.47920264E-02  8.07482138E-01  4.07473259E-02
   8.53687176E-02  8.42182620E-01  3.67632647E-02
   8.59454062E-02  8.20051809E-01  3.71731658E-02
   8.65220923E-02  7.30588043E-01  3.81639097E-02
   8.70987758E-02  7.92595161E-01  3.90446064E-02
   8.76754567E-02  8.03308383E-01  3.50497780E-02
   8.82521350E-02  7.90526609E-01  3.54688380E-02
   8.88288106E-02  7.06431479E-01  3.70597326E-02
   8.94054836E-02  7.25629492E-01  3.46622623E-02
   8.99821540E-02  6.77337371E-01  3.61126890E-02
   9.05588216E-02  6.69942384E-01  3.48080946E-02
   9.11354866E-02  7.27717907E-01  3.16573095E-02
   9.17121488E-02  6.84835604E-01  3.57387268E-02
   9.22888083E-02  6.48824158E-01  3.40415316E-02
   9.28654650E-02  6.80139163E-01  3.40171183E-02
   9.34421190E-02  6.94731186E-01  3.46340921E-02
   9.40187702E-02  6.07856565E-01  3.40540143E-02
   9.45954185E-02  5.79733426E-01  3.51644508E-02
   9.51720641E-02  6.23057245E-01  3.57843997E-02
   9.57487068E-02  5.77533957E-01  3.29033012E-02
   9.63253466E-02  6.30435244E-01  3.68949184E-02
   9.69019836E-02  5.77097992E-01  3.44466159E-02
   9.74786177E-02  5.65957776E-01  3.46488575E-02
   9.80552488E-02  5.36098365E-01  3.56176115E-02
   9.86318771E-02  5.41592496E-01  3.21693325E-02
   9.92085024E-02  5.51383447E-01  3.42110707E-02
   9.97851247E-02  5.30164025E-01  3.21751897E-02
   1.00361744E-01  4.38299787E-01  3.30522621E-02
   1.00938360E-01  4.63036030E-01  3.39997400E-02
   1.01514974E-01  4.47813021E-01  3.00196287E-02
   1.02091584E-01  4.40657035E-01  2.93902534E-02
   1.02668191E-01  4.85769606E-01  2.90422693E-02
   1.03244796E-01  4.42988424E-01  2.99451245E-02
   1.03821397E-01  4.31064091E-01  3.09105265E-02
   1.04397995E-01  4.63765376E-01  3.03704454E-02
   1.04974590E-01  4.97369235E-01  2.99510037E-02
   1.05551182E-01  4.24776834E-01  2.96616971E-02
   1.06127770E-01  4.25917974E-01  3.06810993E-02
   1.06704356E-01  4.06257558E-01  2.88749976E-02
   1.07280938E-01  3.77887173E-01  3.06242062E-02
   1.07857517E-01  4.02573458E-01  3.21899502E-02
   1.08434093E-01  3.30498743E-01  2.99922696E-02
   1.09010666E-01  3.82622202E-01  3.17394308E-02
   1.09587235E-01  3.83798598E-01  2.98198266E-02
   1.10163801E-01  3.77053012E-01  3.19983844E-02
   1.10740364E-01  4.17133268E-01  2.86488757E-02
   1.11316923E-01  3.55121831E-01  2.98270546E-02
   1.11893480E-01  3.14129135E-01  3.14637672E-02
   1.12470032E-01  3.46154271E-01  3.26181757E-02
   1.13046582E-01  3.69891381E-01  2.79796992E-02
   1.13623128E-01  4.08159053E-01  2.92181495E-02
   1.14199671E-01  3.81741976E-01  3.08509615E-02
   1.14776210E-01  3.44079437E-01  2.93966212E-02
   1.15352746E-01  3.73813112E-01  2.89932251E-02
   1.15929279E-01  2.74478357E-01  3.04394970E-02
   1.16505808E-01  2.82720530E-01  2.97950822E-02
   1.17082333E-01  2.71527727E-01  3.05762516E-02
   1.17658855E-01  2.90874306E-01  2.83505447E-02
   1.18235374E-01  3.35819948E-01  3.01399794E-02
   1.18811889E-01  2.95957870E-01  2.90079158E-02
   1.19388400E-01  3.27056859E-01  2.89026770E-02
   1.19964908E-01  3.26122679E-01  3.02653876E-02
   1.20541412E-01  3.43670414E-01  3.03622773E-02
   1.21117913E-01  3.07866352E-01  2.92299727E-02
   1.21694410E-01  2.93475394E-01  2.97288583E-02
   1.22270904E-01  3.50359423E-01  2.81661098E-02
   1.22847394E-01  2.71696684E-01  2.77944453E-02
   1.23423880E-01  3.56728035E-01  2.75686901E-02
   1.24000362E-01  2.97922199E-01  2.94625469E-02
   1.24576841E-01  2.39134843E-01  2.85312921E-02
   1.25153316E-01  2.30227122E-01  2.86687074E-02
   1.25729788E-01  2.32533191E-01  2.91189361E-02
   1.26306255E-01  1.67661628E-01  2.83352945E-02
   1.26882719E-01  3.05493267E-01  2.78976648E-02
   1.27459179E-01  2.33270502E-01  2.68453446E-02
   1.28035635E-01  2.92543632E-01  2.83817757E-02
   1.28612088E-01  2.32990645E-01  2.90038124E-02
   1.29188536E-01  2.72773017E-01  2.79220786E-02
   1.29764981E-01  2.27395756E-01  2.83331640E-02


### HEADER:

analysis {}
filename: EGTA.dat
history {}
